# Supplementary material for: Genomic characterization of NDM-1 and 5, and OXA-181 carbapenemases in uropathogenic Escherichia coli isolates from Riyadh, Saudi Arabia
Source: PLoS One. 2018 Aug 15;13(8):e0201613. doi: 10.1371/journal.pone.0201613 (PMC6093660; doi:10.1371/journal.pone.0201613)
Supplement: S1 Table — (XLSX) [file pone.0201613.s002.xlsx]

## Sheet: S1 Table
S1 Table. List of the genomes used in the analysis.
ID	NCBI RefSeq accession number	NCBI Biosample ID	ENA Run accession number	Source
UPEC-RIY-1			ERR1720656	This study
UPEC-RIY-2			ERR1720657	This stidy
UPEC-RIY-3			ERR1720658	This study
UPEC-RIY-4			ERR1720659	This study
UPEC-RIY-5			ERR1720660	This study
UPEC-RIY-6			ERR1720661	This study
UPEC-RIY-7			ERR1720662	This study
UPEC-RIY-8			ERR1720663	This study
UPEC-RIY-9			ERR1720664	This study
UPEC-RIY-10			ERR1720665	This study
Escherichia coli JJ1886	NC_022648			http://www.ncbi.nlm.nih.gov/pubmed/24309736
Escherichia coli UMN026	NC_011751			http://www.ncbi.nlm.nih.gov/pubmed/19165319
Escherichia coli UTI89	NC_007946			http://www.ncbi.nlm.nih.gov/pubmed/16585510
Escherichia coli CFT073	NC_004431			http://www.ncbi.nlm.nih.gov/pubmed/12471157
Escherichia coli SE15	NC_013654			http://www.ncbi.nlm.nih.gov/pubmed/20008064
Escherichia coli strain 536	NC_008253			http://www.ncbi.nlm.nih.gov/pubmed/16879640
Escherichia coli EC958	NZ_HG941718			http://www.ncbi.nlm.nih.gov/pubmed/25126841
HVM2757			ERR161327	Global Dissemination of MDR E coli clone http://www.ncbi.nlm.nih.gov/pubmed/24706808
HVM1181			ERR161319
P112EC			ERR161312
HVM2049			ERR161324
S2EC			ERR161235
S26EC			ERR161245
S37EC			ERR161302
S31EC			ERR161300
S5EC			ERR161236
S94EC			ERR161257
S120EC			ERR161283
S34EC			ERR161247
S79EC			ERR161305
S128EC			ERR161291
S104EC			ERR161267
S105EC			ERR161268
S21EC			ERR161242
S22EC			ERR161243
HVM1147			ERR161318
S24EC			ERR161244
S6EC			ERR161299
S114EC			ERR161277
S32EC			ERR161301
S19EC			ERR161241
HVM277			ERR161315
HVM52			ERR161308
HVM2044			ERR161323
HVM2289			ERR161325
S77EC			ERR161304
S115EC			ERR161278
S103EC			ERR161266
S65EC			ERR161303
IR18E			ERR458470
S119EC			ERR161282
S118EC			ERR161281
HVM1299			ERR161320
HVM3017			ERR161328
S122EC			ERR161285
MS2481			ERR161252
S98EC			ERR161261
S97EC			ERR161260
S99EC			ERR161262
S125EC			ERR161288
S111EC			ERR161274
S109EC			ERR161272
S121EC			ERR161284
S131EC			ERR161294
S15EC			ERR161240
S123EC			ERR161286
S126EC			ERR161289
S132EC			ERR161295
S130EC			ERR161293
S96EC			ERR161259
S113EC			ERR161276
S101EC			ERR161264
S47EC			ERR161250
S30EC			ERR161246
S43EC			ERR161249
B36EC			ERR161254
S127EC			ERR161290
S53EC			ERR161251
S134EC			ERR161297
S39EC			ERR161248
S10EC			ERR161237
S12EC			ERR161239
HVM834			ERR161317
HVM1997			ERR161322
HVM1619			ERR161321
S133EC			ERR161296
S124EC			ERR161287
S129EC			ERR161292
IR68			ERR458473
IR65			ERR458472
IR49			ERR458471
S93EC			ERR161256
S1EC			ERR161234
S11EC			ERR161238
P189EC			ERR161314
S92EC			ERR161255
S117EC			ERR161280
S116EC			ERR161279
P146EC			ERR161313
S95EC			ERR161258
P56EC			ERR161310
HVR2496			ERR161326
HVM5			ERR161306
HVM3189			ERR161329
P50EC			ERR161307
HVR83			ERR161311
S100EC			ERR161263
S110EC			ERR161273
S102EC			ERR161265
S112EC			ERR161275
MS2493			ERR161253
HVM826			ERR161316
P53EC			ERR161309
S135EC			ERR161298
S107EC			ERR161270
S108EC			ERR161271
JSLD01		SAMN02802029		Large-scale genomic sequencing of extraintestinal pathogenic Escherichia coli strains http://genome.cshlp.org/content/25/1/119.long
JSOZ01		SAMN02801911
JSHE01		SAMN02802151
JSRQ01		SAMN02801841
JSOX01		SAMN02801913
JSOL01		SAMN02801926
JSGA01		SAMN02802184
JSGU01		SAMN02802164
JSLR01		SAMN02802014
JSLP01		SAMN02802016
JSRG01		SAMN02801851
JSLZ01		SAMN02802002
JSMD01		SAMN02801996
JSLV01		SAMN02802006
JSHW01		SAMN02802128
JSLJ01		SAMN02802023
JSQD01		SAMN02801880
JSFT01		SAMN02802191
JSKU01		SAMN02802041
JSRP01		SAMN02801842
JSHT01		SAMN02802131
JSMZ01		SAMN02801965
JSRE01		SAMN02801853
JSFR01		SAMN02802194
JSMS01		SAMN02801973
JSHF01		SAMN02802150
JSNH01		SAMN02801957
JSKG01		SAMN02802056
JSKE01		SAMN02802059
JSPR01		SAMN02801892
JSSI01		SAMN02801823
JSQC01		SAMN02801881
JSOR01		SAMN02801919
JSJM01		SAMN02802081
JSHO01		SAMN02802139
JSGK01		SAMN02802174
JSGP01		SAMN02802169
JSKD01		SAMN02802060
JSFS01		SAMN02802193
JSJX01		SAMN02802068
JSGR01		SAMN02802167
JSNM01		SAMN02801952
JSSG01		SAMN02801825
JSOQ01		SAMN02801921
JSMF01		SAMN02801994
JSIO01		SAMN02802109
JSNX01		SAMN02801940
JSGM01		SAMN02802172
JSON01		SAMN02801924
JSIB01		SAMN02802123
JSNP01		SAMN02801949
JSLC01		SAMN02802030
JSMN01		SAMN02801985
JSNK01		SAMN02801954
JSNT01		SAMN02801945
JSMH01		SAMN02801992
JSHL01		SAMN02802143
JSJS01		SAMN02802074
JSIT01		SAMN02802101
JSHQ01		SAMN02802136
JSMW01		SAMN02801969
JSIV01		SAMN02802099
JSLG01		SAMN02802026
JSMX01		SAMN02801968
JSIH01		SAMN02802117
JSQI01		SAMN02801875
JSKZ01		SAMN02802035
JSQJ01		SAMN02801874
JSRD01		SAMN02801854
JSPP01		SAMN02801894
JSOE01		SAMN02801933
JSJI01		SAMN02802085
JSJW01		SAMN02802069
JSPH01		SAMN02801902
JSRR01		SAMN02801840
JSLK01		SAMN02802022
JSRN01		SAMN02801844
JSMR01		SAMN02801974
JSIJ01		SAMN02802115
JSLY01		SAMN02802003
JSGZ01		SAMN02802158
JSOM01		SAMN02801925
JSHB01		SAMN02802155
JSSD01		SAMN02801828
JSPG01		SAMN02801903
JSRZ01		SAMN02801832
JSMQ01		SAMN02801977
JSSR01		SAMN02801814
JSKO01		SAMN02802048
JSOW01		SAMN02801914
JSRF01		SAMN02801852
JSMJ01		SAMN02801989
JSMU01		SAMN02801971
JSNN01		SAMN02801951
JSKN01		SAMN02802049
JSJA01		SAMN02802093
JSPV01		SAMN02801888
JSMB01		SAMN02801999
JSJG01		SAMN02802087
JSKK01		SAMN02802052
JSOO01		SAMN02801923
JSKJ01		SAMN02802053
JSJO01		SAMN02802079
JSMC01		SAMN02801998
JSPY01		SAMN02801885
JSGO01		SAMN02802170
JSHD01		SAMN02802153
JSJK01		SAMN02802083
JSRL01		SAMN02801846
JSNV01		SAMN02801943
JSJT01		SAMN02802073
JSSN01		SAMN02801818
JSNU01		SAMN02801944
JSMT01		SAMN02801972
JSSP01		SAMN02801816
JSKF01		SAMN02802057
JSLE01		SAMN02802028
JSMO01		SAMN02801982
JSOV01		SAMN02801915
JSNO01		SAMN02801950
JSJF01		SAMN02802088
JSOJ01		SAMN02801928
JSKC01		SAMN02802061
JSSQ01		SAMN02801815
JSIL01		SAMN02802113
JSKR01		SAMN02802044
JSJQ01		SAMN02802076
JSPD01		SAMN02801906
JSPO01		SAMN02801895
JSNR01		SAMN02801947
JSLW01		SAMN02802005
JSGJ01		SAMN02802175
JSGC01		SAMN02802182
JSKM01		SAMN02802050
JSQE01		SAMN02801879
JSRX01		SAMN02801834
JSSA01		SAMN02801831
JSSH01		SAMN02801824
JSQH01		SAMN02801876
JSLQ01		SAMN02802015
JSSJ01		SAMN02801822
JSLA01		SAMN02802034
JSMP01		SAMN02801978
JSPN01		SAMN02801896
JSRT01		SAMN02801838
JSMG01		SAMN02801993
JSGB01		SAMN02802183
JSKS01		SAMN02802043
JSIS01		SAMN02802103
JSRS01		SAMN02801839
JSPU01		SAMN02801889
JSGE01		SAMN02802180
JSFY01		SAMN02802186
JSHJ01		SAMN02802146
JSSM01		SAMN02801819
JSQS01		SAMN02801865
JSQR01		SAMN02801866
JSLX01		SAMN02802004
JSRY01		SAMN02801833
JSKA01		SAMN02802063
JSPT01		SAMN02801890
JSPM01		SAMN02801897
JSHV01		SAMN02802129
JSNW01		SAMN02801941
JSNG01		SAMN02801958
JSOC01		SAMN02801935
JSHC01		SAMN02802154
JSOA01		SAMN02801937
JSOU01		SAMN02801916
JSNL01		SAMN02801953
JSNQ01		SAMN02801948
JSND01		SAMN02801961
JSMK01		SAMN02801988
JSJP01		SAMN02802077
JSOB01		SAMN02801936
JSQP01		SAMN02801868
JSRO01		SAMN02801843
JSSO01		SAMN02801817
JSNZ01		SAMN02801938
JSLT01		SAMN02802012
JSQB01		SAMN02801882
JSQV01		SAMN02801862
JSII01		SAMN02802116
JSJJ01		SAMN02802084
JSSF01		SAMN02801826
JSFX01		SAMN02802187
JSKB01		SAMN02802062
JSSL01		SAMN02801820
JSGV01		SAMN02802163
JSPC01		SAMN02801907
JSSK01		SAMN02801821
JSOS01		SAMN02801918
JSRB01		SAMN02801856
JSIN01		SAMN02802110
JSSE01		SAMN02801827
JSOK01		SAMN02801927
JSKI01		SAMN02802054
JSQA01		SAMN02801883
JSOF01		SAMN02801932
JSMI01		SAMN02801990
JSFZ01		SAMN02802185
JSPA01		SAMN02801910
JSRK01		SAMN02801847
JSQT01		SAMN02801864
JSOT01		SAMN02801917
JSIU01		SAMN02802100
JSGN01		SAMN02802171
JSHM01		SAMN02802142
JSLI01		SAMN02802024
JSPX01		SAMN02801886
JSNA01		SAMN02801964
JSSC01		SAMN02801829
JSID01		SAMN02802121
JSQY01		SAMN02801859
JSGL01		SAMN02802173
JSST01		SAMN02801812
JSQK01		SAMN02801873
JSGQ01		SAMN02802168
JSQF01		SAMN02801878
JSJL01		SAMN02802082
JSLB01		SAMN02802033
JSMV01		SAMN02801970
JSPJ01		SAMN02801900
JSPK01		SAMN02801899
JSQZ01		SAMN02801858
JSQW01		SAMN02801861
JSQM01		SAMN02801871
JSPS01		SAMN02801891
JSNE01		SAMN02801960
JSOP01		SAMN02801922
JSNB01		SAMN02801963
JSNY01		SAMN02801939
JSOH01		SAMN02801930
JSRV01		SAMN02801836
JSHU01		SAMN02802130
JSPZ01		SAMN02801884
JSHH01		SAMN02802148
JSMY01		SAMN02801966
JSRW01		SAMN02801835
JSIR01		SAMN02802104
JSRH01		SAMN02801850
JSQO01		SAMN02801869
JSGW01		SAMN02802162
JSRA01		SAMN02801857
JSGG01		SAMN02802178
JSNF01		SAMN02801959
JSNS01		SAMN02801946
JSGH01		SAMN02802177
JSIK01		SAMN02802114
JSIF01		SAMN02802119
JSNC01		SAMN02801962
JSJN01		SAMN02802080
JSIE01		SAMN02802120
JSPF01		SAMN02801904
JSGF01		SAMN02802179
JSPI01		SAMN02801901
JSRM01		SAMN02801845
JSQX01		SAMN02801860
JSPE01		SAMN02801905
JSQQ01		SAMN02801867
JSGI01		SAMN02802176
JSFQ01		SAMN02802195
JSRU01		SAMN02801837
JSOI01		SAMN02801929
JSHS01		SAMN02802132
JSGY01		SAMN02802159
JSSS01		SAMN02801813
JSML01		SAMN02801987
JSRC01		SAMN02801855
JSIY01		SAMN02802096
JSSB01		SAMN02801830
JSNI01		SAMN02801956
JSQL01		SAMN02801872
JSHI01		SAMN02802147
JSLL01		SAMN02802021
JSPB01		SAMN02801909
JSIG01		SAMN02802118
JSNJ01		SAMN02801955
JSHY01		SAMN02802126
JSRJ01		SAMN02801848
JSFV01		SAMN02802189
JSQN01		SAMN02801870
JSRI01		SAMN02801849
JSJZ01		SAMN02802064
JSPQ01		SAMN02801893
JSHA01		SAMN02802157
JSKL01		SAMN02802051
