# Supplementary material for: Genomic characterization of NDM-1 and 5, and OXA-181 carbapenemases in uropathogenic Escherichia coli isolates from Riyadh, Saudi Arabia
Source: PLoS One. 2018 Aug 15;13(8):e0201613. doi: 10.1371/journal.pone.0201613 (PMC6093660; doi:10.1371/journal.pone.0201613)
Supplement: S2 Table — (XLSX) [file pone.0201613.s003.xlsx]

## Sheet: S2 Table
S2 Table. SNP patterns identified in chromosomal genes associated with fluoroquinolone resistance
		Point mutation identified in DNA gyrase and topoisomerase genes
	Gene	parC		parE	gyrA
	nucleotide change	AGC ➝ ATC	GAA ➝ GGA	GAA ➝ GAC	TCG ➝ TTG	GAC ➝ CAC	GAC ➝ AAC
	amino acid change	S ➝ I	E ➝ G	E ➝ D	S ➝ L	D ➝ H	D ➝ N
	mutation	S80I	E84G	E460D	S83L	D87H	D87N
UPEC-C-RIY-1		Y	N	N	Y	Y	N
UPEC-C-RIY-2		Y	N	Y	Y	N	Y
UPEC-C-RIY-3		Y	Y	N	Y	N	Y
UPEC-C-RIY-4		Y	Y	N	Y	N	Y
UPEC-C-RIY-5		Y	Y	N	Y	N	Y
UPEC-C-RIY-6		Y	Y	N	Y	N	Y
UPEC-C-RIY-7		Y	N	N	Y	N	Y
UPEC-C-RIY-8		Y	N	N	Y	N	Y
UPEC-C-RIY-9		Y	N	N	Y	N	Y
UPEC-C-RIY-10		Y	N	N	Y	N	Y
Y: SNP is existed
N: SNP is absent
