# Supplementary material for: Genomic characterization of NDM-1 and 5, and OXA-181 carbapenemases in uropathogenic Escherichia coli isolates from Riyadh, Saudi Arabia
Source: PLoS One. 2018 Aug 15;13(8):e0201613. doi: 10.1371/journal.pone.0201613 (PMC6093660; doi:10.1371/journal.pone.0201613)
Supplement: S3 Table — (XLSX) [file pone.0201613.s004.xlsx]

## Sheet: S3 Table
S3 Table. The distribution of AMR plasmid and chromosomal genes among UPEC isolates from KSA
AMR class	AMR gene	UPEC-RIY-1		UPEC-RIY-2		UPEC-RIY-3		UPEC-RIY-4		UPEC-RIY-5		UPEC-RIY-6		UPEC-RIY-7		UPEC-RIY-8		UPEC-RIY-9		UPEC-RIY-10
		Chromosome	Plasmid	Chromosome	Plasmid	Chromosome	Plasmid	Chromosome	Plasmid	Chromosome	Plasmid	Chromosome	Plasmid	Chromosome	Plasmid	Chromosome	Plasmid	Chromosome	Plasmid	Chromosome	Plasmid
Beta-lactam	blaNDM-1		Y		Y
	blaNDM-5														Y		Y				Y
	blaCTX-M-15		Y		Y		Y		Y		Y		Y		Y		Y				Y
	blaCTX-M-27				Y
	blaTEM-1B		Y		Y		Y		Y		Y		Y		Y		Y				Y
	blaOXA-1						Y		Y		Y		Y
	blaOXA-9				Y
	blaOXA-181						Y		Y		Y		Y
	blaCMY-42						Y		Y		Y		Y		Y		Y				Y
Aminoglycoside	aac(6')-Ib		Y		Y
	aadA1		Y*		Y
	aadA2														Y		Y				Y
	aadA5				Y		Y		Y		Y		Y
	aac(3)-IId						Y		Y		Y		Y
	aph(3')-VIa		Y		Y
	strA		Y		Y		Y		Y		Y		Y
	strB		Y		Y		Y		Y		Y		Y
	rmtB														Y		Y				Y
Fluoroquinolone	aac(6')Ib-cr		Y		Y		Y		Y		Y		Y
	qnrS		Y		Y		Y		Y		Y		Y
	gyrA	Y (S83L & D87H)		Y (S83L & D87N)		Y (S83L & D87N)		Y (S83L & D87N)		Y (S83L & D87N)		Y (S83L & D87N)		Y (S83L & D87N)		Y (S83L & D87N)		Y (S83L & D87N)		Y (S83L & D87N)
	parC	Y (S80I)		Y (S80I)		Y (S80I & E84G)		Y (S80I & E84G)		Y (S80I & E84G)		Y (S80I & E84G)		Y (S80I)		Y (S80I)		Y (S80I)		Y (S80I)
	parE			Y (E460D)
Macrolide	mphA		Y		Y		Y		Y						Y		Y				Y
ChloramPhenicol	catB3						Y		Y		Y		Y
Sulphonamide	sul1				Y										Y		Y				Y
	sul2		Y		Y		Y		Y		Y		Y
Tetracycline	tetA				Y
	tetB		Y				Y		Y		Y		Y
Trimethoprim	dfrA12														Y		Y				Y
	dfrA14		Y
	dfrA17				Y		Y		Y		Y		Y
Y: gene is presnt
* partial
