# Supplementary material for: Genomic characterization of NDM-1 and 5, and OXA-181 carbapenemases in uropathogenic Escherichia coli isolates from Riyadh, Saudi Arabia
Source: PLoS One. 2018 Aug 15;13(8):e0201613. doi: 10.1371/journal.pone.0201613 (PMC6093660; doi:10.1371/journal.pone.0201613)
Supplement: S4 Table — (XLSX) [file pone.0201613.s005.xlsx]

## Sheet: S3 Table
S4 Table. Region of difference identified in UPEC isolates from Riyadh
ROD	Locus ID in CFT073	Type and size	Isolates	Function/comment
1	C0026	Insertion of 7000 bp	All except UPEC-C-RIY-2	Insertion includes ORF associated with fimbrial biogenesis. UPEC-RIY-C-1 contains an additional insertion of 2.5 kb that includes yehBCD operon.
2	C0368	Insertion of 26048 bp	All except UPEC-C-RIY-2	Insertion includes ORF encoded for type 6 secretion systems (lipoprotein and genes associated with intracellular multiplication and resistance to macrophage killing).
3	C0378	Insertion of 35600 bp	UPEC-C-RIY-1	Inserted sequence includes ORF associated with the biogenesis of lateral flagella (lfi, lfk and lfg).
4	C0606/ybaT	Insertion of 30000 bp	UPEC-C-RIY-1	Insertion includes cattle intestine colonization factor system and Type I secretion system (siiBCDE)
5	entDSFCEBAH	Deletion of 19685 bp	All	Iron acquisition system
6	ybhC	Insertion of 3000 bp	All except UPEC-RIY-C-2	Inserted sequence includes prophage related ORF.
7	C0932-C0979	Deletion of 32942 bp	All except UPEC-C-RIY-[3-6]	Prophage related ORFs.
8	C5532 (RNA-Ser)	Insertion of 11000 bp	UPEC-C-RIY-[3-6]	The inserted sequence includes 6 CRISPR genes
9	C1160 - C1292	Deletion of 121612 bp	All	Phage-related ORFs
10	C1174	Deletion of 3110 bp	All except UPEC-C-RIY-[7-10]	Hypothetical protein that shared 60% similarity with enterotoxin of Aeromonas hydrophila.
11	sfaCBD	Deletion of 2495 bp	All	Pilli operon
12	focCDFGHX	Deletion of 7165 bp	All	Pilli operon
13	aapA	Insertion of 8219 bp	UPEC-RIY-C-[3-10]	The insertion includes ORF associated with O antigen export and capsule formation (e.g. gfcBCDE, etp and etk ).
14	iroNEDCB	Deletion of 9560 bp	All	Iron acquisition (siderophore) system
15	flgNMABCDEFGHIJKL	11961 bp	All	Flagella operon
16	C1481 - C1507	Deletion of 11192 bp	All	Phage-related ORFs
17	sitDCBA	Deletion of 3445 bp	UPEC-C-RIY-[3-6]	Iron acquisition system
18	C1646-C1654	Deletion of 6757 bp	UPEC-RIY-C-[3-10]	Two iron transporters (a pyrophosphorylase and an outer membrane receptor)
19	C1689 - C1695	Deletion of 6918 bp	All except UPEC-C-RIY-2	Hypothetical proteins
20	C1760 - C1766	Deletion of 7592 bp	All except UPEC-C-RIY-2	Acriflavine resistance system
21	C1780-C1792	Deletion of 13714 bp	All except UPEC-C-RIY-2	ABC transporters and hypothetical proteins
22	C2163 - C2165	Deletion of 4511 bp	All	Hypothetical proteins
23	C2434 - C2436	Deletion of 2436 bp	UPEC-C-RIY-[3-6]	Iron acquisition (Yersiniabactin siderophore FyuA precursor and yersiniabactin siderophore biosynthetic protein)
24	C2449 - C2475	Deletion of 55000 bp	All	Integrase transposas flanking a polyketide synthase insertion
25	C2482-C2500		All except UPEC-RIY-C-2	Transposase and IS
26	C2893-2898		All	C5569 (tRNA-Gly)
27	C3770-3775		All except UPEC-RIY-C-2	Iron transportation
28	C4013-C4021		All except UPEC-RIY-C-2	Ribose transport
29	C2369	Insertion of 717 bp	All	C5569 (tRNA-Gly)
30	rcsB	Insertion of 696 bp	All	Surface polysaccharides
31	C2883	Insertion of 1101 bp	UPEC-C-RIY-2	Putative outer membrane protein
32	C5569 (tRNA-Gly)	insertion of 27000 bp	All except UPEC-C-RIY-2	This insertion includes ORFs associated with flagella and lipoprotein formation and invasion (prgK and Inv). This sequence only identified in enteric E coli (e.g. O26:H11 str. 113688) including isolates from China and Norway (AZ155 and FHIXX).
33	C0776 - C0777	Deletion of 4140 bp	UPEC-C-RIY-1	Capsule related loci (Ornithine Decarboxylase and Putrescine-Ornithine antiporter)
34	hlyCABD	Deletion of 7411 bp	All	Hemolysin (toxin)
35	papXGFEKJDCHAI	Deletion of 9913 bp	All	P Fimbriae - pyelonephritis-associated Pilli
36	C3619 (sat)	Deletion of 3901 bp	UPEC-RIY-C-[3-10]	Serine protease (toxin)
37	iutA/iucABCD	Deletion of 2281 bp	UPEC-C-RIY-[3-6]	Iron acquisition system
38	kpsF	Deletion of 1020 bp	UPEC-RIY-C-[3-10]	Capsule synthesis (polysialic acid capsule synthesis protein)
39	kpsE	Deletion of 1149 bp	UPEC-RIY-C-[3-10]	Capsule synthesis (polysaccharide export inner-membrane protein)
40	kpsS	Deletion of 1239 bp*	UPEC-RIY-C-[3-10]	Capsule synthesis ( polysaccharide export protein)/ * different allele in UPEC-RIY-C-1 and 2
41	C3975	Insertion of 909 bp	All except UPEC-C-RIY-2	Sialic acid region
42	C4208 - C4214	rearrangement 6017	All	Fimbrial related genes are completely different than CFT073
43	chuSATWXYU	deletion of 8187 bp	UPEC-C-RIY-[3-10]	Iron acquisition system
